# Supplementary material for: Serial femtosecond crystallography on in vivo-grown crystals drives elucidation of mosquitocidal Cyt1Aa bioactivation cascade
Source: Nat Commun. 2020 Mar 2;11:1153. doi: 10.1038/s41467-020-14894-w (PMC7052140; doi:10.1038/s41467-020-14894-w)
Supplement: Supplementary file 9 — Source Data [file 41467_2020_14894_MOESM9_ESM.xlsx]

## Sheet: Fig.3-L1
FIGURE 3
LANE 1 - UNCROPPED SEM IMAGES OF IN VIVO GROWN CRYSTALS OF CYT1AA WT AND POINT MUTANTS
Cyt1Aa WT			C7S		C190V		Y171F		D11N		Q168E		E32Q		E45Q

## Sheet: Fig.3-L2
FIGURE 3
LANE 2 - RAW MEASUREMENTS OF CRYSTAL DIMENSIONS
Crystal #	Wild-Type		C7S		C190V		Y171F		D11N		Q168E		E32Q		E45Q
	Longueur	Largeur	Longueur	Largeur	Longueur	Largeur	Longueur	Largeur	Longueur	Largeur	Longueur	Largeur	Longueur	Largeur	Longueur	Largeur
1	812.8	460.119	659.618	572.628	608.5	348.956	586.7	349.7	1107	671.5	804.7	411.5	649.9	418.4	948.9	568.9
2	684.334	398.154	579.678	531.384	608.708	360.722	605.7	381.9	1488.59	824.333	1276.68	601.645	991.125	650	972.211	625.316
3	907.161	555.708	622.347	604.349	659.91	368.327	798.581	541.848	1468.6	892.537	881.444	525.349	911.25	726.625	888.211	674.421
4	597.925	387.747	768.354	698.238	781.753	390.726	693.598	467.908	1051.48	424.887	1368.86	708.076	858	578.5	1057.16	659.211
5	655.993	435.034	791.451	595.351	615.504	378.752	792.856	517.013	925.381	402.062	918.67	561.583	841.5	550.25	1196.16	863.158
6	712.568	429.11	987.477	607.199	607.552	403.509	649.25	446.057	652.077	407.928	1163.01	574.771	1019.75	690.625	1177.22	755.615
7	716.357	422.972	930.259	679.715	670.395	397.117	668.199	557.007	1333.39	521.786	1011.27	542.367	1054.75	783.5	1252.5	832.187
8	613.029	476.824	844.694	657.293	670.971	433.266	683.438	505.08	1422.68	577.5	869.035	531.802	1064.88	679.875	1177.75	840.731
9	680.811	450.138	676.19	538.433	727.53	427.27	700.129	462.103	922.917	527.202	1037.3	580.586	1003.5	684.875	1208.28	736.808
10	647.721	426.334	840.12	651.069	732.834	426.982	587.002	438.72	1428.57	643.869	908.885	533.504	961.5	653.375	1240.73	823.428
11	590.666	455.956	696.513	629.021	671.26	416.085	868.408	498.065	1228.93	624.167	996.384	552.223	1119.75	716.875	1095.81	756.959
12	894.654	558.734	791.901	676.64	726.376	409.455	712.466	486.454	1311.25	575	1233.5	660.781	1028.12	669.375	959.807	720.903
13	867.795	577.309	821.447	646.269	817.93	475.411	860.587	559.829	1157.98	601.964	1221.58	731.05	1117.5	739.875	1122.51	755.078
14	860.469	569.896	814.848	584.102	819.948	462.323	712.466	430.334	1172.5	528.393	952.492	525.349	951.375	666.875	1144.65	806.663
15	994.244	646.289	841.095	660.217	573.018	426.175	803.419	461.216	1032.14	587.679	1018.65	592.923	828.875	481	1059.81	745.889
16	978.547	768.902	746.982	684.664	669.472	458.461	775.601	509.192	1060.12	618.69	1110.4	701.624	1064.88	690.625	1244.06	851.8
17	796.198	567.018	769.104	631.496	798.04	473.624	821.158	469.602	1238.33	583.81	851.379	521.52	1155.62	674.375	1126.11	766.362
18	832.389	592.221	743.232	646.119	447.795	295.301	730.689	461.78	1158.45	555.833	974.332	591.009	943.125	700.25	1074.26	802.311
19	987.965	593.006	699.888	637.795	652.349	381.666	714.159	442.832	1470.12	624.762	994.54	487.698	830.375	627.625	1225.58	725.578
20	1022.32	690.939	742.707	575.403	652.638	394.465	695.13	485.164	1400.54	595	1083.17	565.199	1017.25	618.5	1142.29	784.471
21	956.92	679.777	707.612	576.228	561.314	330.643	879.858	526.528	1348.21	585.655	1321.63	714.742	1013.75	676.75	1267.71	741.698
22	1011.08	592.919	684.589	565.054	586.913	399.827	841.074	581.438	1400.18	609.821	1208.18	723.534	820.75	637.875	1290.54	858.033
23	1051.45	668.178	655.118	487.889	750.995	437.071	729.802	516.288	1165.06	528.631	1261.5	622.704	1010.12	650.875	1293.34	838.259
24	838.667	609.314	742.332	543.982	680.369	407.437	929.366	493.63	1007.5	490.833	1167.48	660.498	873.125	579.75	1239.71	754.756
25	951.862	520.624	572.628	550.281	578.726	358.893	836.397	545.718	1444.46	649.881	1167.41	722.612	993.625	776.875	1336.06	919.022
26	908.171	535.973	712.036	615.448			803.419	547.815	1346.07	631.429	1298.31	687.301	760.875	544.875	1247.23	892.477
27	965.142	652.477	692.988	622.797			715.772	455.249	1152.86	625	1098.14	591.009	732.75	511.25	1348.15	856.851
28	1227.21	806.591	667.417	590.251			806.483	493.388	1186.19	591.429	1084.02	629.937	723.625	433.625	1235.73	689.253
29	1152.95	711.736	819.198	632.396			680.535	427.028	1216.67	556.607	1239.1	680.99	825	537.5	1126.11	731.112
30	1098.66	697.37	774.803	680.24			775.601	438.075			1233.5	678.366	637.875	514.5	1188.66	931.381
31	1125.7	751.241					732.14	488.066			1128.2	634.617	753.75	596.75	1067.87	649.812
32	1267.56	803.422					756.249	449.847			784.443	521.52	783.5	566.875	953.7	616.585
33	1168.59	667.899					888.244	516.288			1264.41	593.349	808.5	551
34	1126.76	704.764					719.239	468.795			1170.18	562.008	753.125	551.75
35	887.293	633.886									930.369	514.5	992.375	693.875
36	1041.2	649.202											828.875	564
37	1056.72	621.105											848.875	684
38	1118.31	574.733											774.75	696.375
39	1015.32	592.162											754.25	542.125
40	1172.39	663.991											767.75	600.875
41	930.179	637.689											820.75	485.375
Mean	925.026	591.158	746.554	612.398	666.832	402.499	751.58	482.94	1217.18	588.213	1086.66	601.093	894.903	619.47	1153.4	767.97
SD	181.034	110.728	92.2531	51.6356	87.4202	43.2816	85.0143	49.7915	195.956	100.109	157.25	77.8064	132.81	88.2064	117.765	88.2602
SEM	28.2727	17.2929	16.843	9.42733	17.484	8.65633	14.5798	8.53918	36.3881	18.5898	26.5801	13.1517	20.7415	13.7755	20.818	15.6023
Ratio
1	1.7665		1.15191		1.74377		1.67772		1.64855		1.95553		1.5533		1.66796
2	1.71877		1.09088		1.68747		1.58602		1.80581		2.12198		1.52481		1.55475
3	1.63244		1.02978		1.79164		1.47381		1.64542		1.67782		1.25409		1.317
4	1.54205		1.10042		2.00077		1.48234		2.47474		1.93321		1.48315		1.60367
5	1.50791		1.32939		1.62508		1.53353		2.30159		1.63586		1.5293		1.38579
6	1.66057		1.62628		1.50567		1.45553		1.59851		2.02344		1.47656		1.55796
7	1.69363		1.3686		1.68815		1.19962		2.55544		1.86456		1.3462		1.50507
8	1.28565		1.28511		1.54864		1.35313		2.46351		1.63413		1.56628		1.40087
9	1.51245		1.25585		1.70274		1.51509		1.75059		1.78664		1.46523		1.63988
10	1.51928		1.29037		1.71631		1.33799		2.21873		1.70362		1.47159		1.50679
11	1.29545		1.1073		1.61327		1.74356		1.96891		1.80431		1.56199		1.44765
12	1.60122		1.17034		1.77401		1.46461		2.28043		1.86672		1.53595		1.3314
13	1.50317		1.27106		1.72047		1.53723		1.92366		1.671		1.51039		1.48662
14	1.50987		1.39504		1.77354		1.65561		2.21899		1.81307		1.42662		1.419
15	1.53839		1.27397		1.34456		1.74196		1.75631		1.71801		1.72323		1.42086
16	1.27266		1.09102		1.46026		1.5232		1.71349		1.58262		1.5419		1.46051
17	1.40418		1.21791		1.68497		1.74863		2.12113		1.63249		1.71362		1.46943
18	1.40554		1.1503		1.5164		1.58233		2.08417		1.64859		1.34684		1.33896
19	1.66603		1.09735		1.70921		1.61271		2.35309		2.03926		1.32304		1.68911
20	1.47962		1.29076		1.65449		1.43277		2.35384		1.91645		1.6447		1.45613
21	1.4077		1.22801		1.69765		1.67106		2.30206		1.84911		1.49797		1.70919
22	1.70525		1.21155		1.46792		1.44654		2.29605		1.66984		1.28669		1.50407
23	1.57361		1.34276		1.71824		1.41356		2.20392		2.02585		1.55195		1.54288
24	1.37641		1.36463		1.66987		1.88272		2.05263		1.76758		1.50604		1.64253
25	1.82831		1.04061		1.61253		1.53265		2.22266		1.61554		1.279		1.45378
26	1.69444		1.15694				1.46659		2.13179		1.88899		1.39642		1.3975
27	1.4792		1.1127				1.57226		1.84457		1.85807		1.43325		1.57337
28	1.52148		1.13073				1.63458		2.00564		1.72085		1.66878		1.79286
29	1.61992		1.29539				1.59366		2.18586		1.81955		1.53488		1.54028
30	1.57543		1.13901				1.77048				1.81833		1.2398		1.27624
31	1.49845						1.50008				1.77777		1.26309		1.64335
32	1.5777						1.68113				1.50415		1.38214		1.54674
33	1.74964						1.72044				2.13098		1.46733
34	1.59877						1.53423				2.08213		1.36498
35	1.39977										1.8083		1.43019
36	1.60381												1.46964
37	1.70136												1.24105
38	1.94578												1.11255
39	1.71459												1.39128
40	1.76567												1.27772
41	1.45867												1.69096
Mean	1.57132		1.22053		1.65711		1.5611		2.08559		1.81047		1.44484		1.50882
SD	0.149058		0.12626		0.130096		0.139494		0.26787		0.157907		0.136081		0.121612
SEM	0.0235682		0.0230518		0.0260192		0.023923		0.0497422		0.0266911		0.0215163		0.0214981

## Sheet: Fig.4-a
FIGURE 4
PANEL A - RAW CONCENTRATIONS OF SOLUBILIZED CYT1AA WT, C7S AND C190V AT DIFFERENT pHs
Concentration in toxin (mg/mL)
		8.43	8.98	9.22	9.52	9.85	10.02	10.29	10.54	10.74	10.9	11.11	11.41	11.8				8.35	8.72	9.07	9.37	9.73	9.95	10.15	10.43	10.62	10.8	10.97	11.13	11.37
	Wild-type	0.017	0.037	0.04	0.043	0.074	0.055	0.081	0.117	0.118	0.212	0.98	5.074	4.098	4.4505		Wild-type DTT	0.055	0.126	0.192	0.585	3.028	5.858	6.151	6.075	6.217	6.773	6.814	7.329	6.88	6.8135
	Wild-type	0.03	0.023	0.026	0.034	0.077	0.062	0.077	0.101	0.161	0.346	0.976	3.821	4.803			Wild-type DTT	0.089	0.082	0.262	0.53	2.947	6.392	6.911	7.097	6.797	6.669	6.806	6.612	6.747
	C7S	0.079	0.183	0.506	1.263	3.104	3.286	3.575	3.514	3.533	3.699	3.717	3.91	3.875	3.8845		C7S DTT	0.059	0.094	0.113	0.363	1.964	2.286	2.489	2.464	2.465	2.675	2.447	2.739	2.435	2.589
	C7S	0.079	0.177	0.493	1.331	3.295	3.603	3.702	3.605	3.705	3.552	3.684	3.918	3.894			C7S DTT	0.046	0.078	0.123	0.341	1.795	2.403	2.643	2.643	2.801	2.456	2.743	2.444	2.743
	C190V	0.086	0.106	0.11	0.099	0.24	0.129	0.137	0.186	0.304	0.629	1.594	2.685	2.573	2.84		C190V DTT	0.081	0.101	0.243	0.489	2.211	3.829	4.12	4.121	4.323	4.532	4.231	4.102	4.601	4.2365
	C190V	0.09	0.066	0.08	0.1	0.118	0.111	0.131	0.187	0.298	0.608	1.635	2.689	3.107			C190V DTT	0.071	0.076	0.191	0.442	2.659	3.432	3.989	4.012	4.112	3.782	4.343	4.523	3.872
Proportion of toxin related to the maximum concentration at maximum pH
		8.43	8.98	9.22	9.52	9.85	10.02	10.29	10.54	10.74	10.9	11.11	11.41	11.8				8.35	8.72	9.07	9.37	9.73	9.95	10.15	10.43	10.62	10.8	10.97	11.13	11.37
	Wild-type	0.0038198	0.00831367	0.00898775	0.00966184	0.0166273	0.0123582	0.0182002	0.0262892	0.0265139	0.0476351	0.2202	1.1401	0.920795			Wild-type DTT	0.00807221	0.0184927	0.0281793	0.085859	0.444412	0.859764	0.902767	0.891612	0.912453	0.994056	1.00007	1.07566	1.00976
	Wild-type	0.00674082	0.00516796	0.00584204	0.00763959	0.0173014	0.013931	0.0173014	0.0226941	0.0361757	0.0777441	0.219301	0.858555	1.0792			Wild-type DTT	0.0130623	0.0120349	0.0384531	0.0777867	0.432524	0.938138	1.01431	1.04161	0.997578	0.978792	0.998899	0.970426	0.99024
	C7S	0.0203372	0.0471103	0.130261	0.325138	0.799073	0.845926	0.920324	0.904621	0.909512	0.952246	0.95688	1.00656	0.997554			C7S DTT	0.0227887	0.0363075	0.0436462	0.140209	0.758594	0.882966	0.961375	0.951719	0.952105	1.03322	0.945153	1.05794	0.940518
	C7S	0.0203372	0.0455657	0.126915	0.342644	0.848243	0.927533	0.953018	0.928047	0.953791	0.914403	0.948385	1.00862	1.00245			C7S DTT	0.0177675	0.0301275	0.0475087	0.131711	0.693318	0.928158	1.02086	1.02086	1.08188	0.948629	1.05948	0.943994	1.05948
	C190V	0.0302817	0.0373239	0.0387324	0.0348592	0.084507	0.0454225	0.0482394	0.065493	0.107042	0.221479	0.561268	0.945423	0.905986			C190V DTT	0.0191196	0.0238404	0.0573587	0.115425	0.521893	0.903812	0.972501	0.972737	1.02042	1.06975	0.998702	0.968252	1.08604
	C190V	0.0316901	0.0232394	0.028169	0.0352113	0.0415493	0.0390845	0.0461268	0.0658451	0.10493	0.214085	0.575704	0.946831	1.09401			C190V DTT	0.0167591	0.0179393	0.0450844	0.104331	0.627641	0.810103	0.941579	0.947008	0.970613	0.892718	1.02514	1.06763	0.913962
Mean percentage per condition
	MEAN%	8.43	8.98	9.22	9.52	9.85	10.02	10.29	10.54	10.74	10.9	11.11	11.41	11.8				8.35	8.72	9.07	9.37	9.73	9.95	10.15	10.43	10.62	10.8	10.97	11.13	11.37
	Wild-type	0.00528031	0.00674082	0.0074149	0.00865071	0.0169644	0.0131446	0.0177508	0.0244916	0.0313448	0.0626896	0.219751	0.999326	1			Wild-type DTT	0.0105673	0.0152638	0.0333162	0.0818229	0.438468	0.898951	0.958538	0.96661	0.955016	0.986424	0.999486	1.02304	1
	C7S	0.0203372	0.046338	0.128588	0.333891	0.823658	0.886729	0.936671	0.916334	0.931651	0.933325	0.952632	1.00759	1			C7S DTT	0.0202781	0.0332175	0.0455774	0.13596	0.725956	0.905562	0.991116	0.986288	1.01699	0.990923	1.00232	1.00097	1
	C190V	0.0309859	0.0302817	0.0334507	0.0350352	0.0630282	0.0422535	0.0471831	0.065669	0.105986	0.217782	0.568486	0.946127	1			C190V DTT	0.0179393	0.0208899	0.0512215	0.109878	0.574767	0.856957	0.95704	0.959873	0.995515	0.981235	1.01192	1.01794	1
Standard deviation
	ECARTYPE	8.43	8.98	9.22	9.52	9.85	10.02	10.29	10.54	10.74	10.9	11.11	11.41	11.8				8.35	8.72	9.07	9.37	9.73	9.95	10.15	10.43	10.62	10.8	10.97	11.13	11.37
	Wild-type	0.00146051	0.00157286	0.00157286	0.00101112	0.000337041	0.000786428	0.000449388	0.00179755	0.00483092	0.0150545	0.000449388	0.0745	0.0792046			Wild-type DTT	0.00249505	0.00322888	0.00513686	0.0040361	0.00594408	0.0391869	0.0557716	0.0749982	0.0425626	0.00763191	0.00058707	0.0526161	0.00976004
	C7S	0	0.0007723	0.00167332	0.00875274	0.0245849	0.0408032	0.016347	0.0117132	0.0221393	0.0189214	0.00424765	0.00102973	0.00244562			C7S DTT	0.00251062	0.00309	0.00193125	0.00424874	0.0326381	0.0225956	0.0297412	0.0345693	0.0648899	0.0422943	0.0571649	0.0569718	0.0594824
	C190V	0.000704225	0.00704225	0.00528169	0.000176056	0.0214789	0.00316901	0.00105634	0.000176056	0.00105634	0.00369718	0.00721831	0.000704225	0.0940141			C190V DTT	0.00118022	0.00295055	0.00613714	0.00554703	0.0528738	0.0468547	0.0154609	0.0128644	0.0249026	0.0885165	0.0132185	0.0496872	0.086038

## Sheet: Fig.4-bcd
FIGURE 4
PANEL B - FULL UNCROPPED GEL WITH ANNOTATION
PANEL C - FULL UNCROPPED GEL WITH ANNOTATION
PANEL D - FULL UNCROPPED GEL WITH ANNOTATION

## Sheet: Fig.4-efg
FIGURE 4
PANELS E,F,G - RAW DATA OF CYTOTOXICITY RESULTS OF DIFFERENT FORMS OF CYT1AA WT, C7S AND C190V
PANEL E										PANEL F										PANEL G
WT or Mutant	Protoxin/Toxin	w/ or w/o DTT	Concentration (µM)	Dead cells (count)	Total cells (count)	Mortality (%)	Mean mortality (%)	SD		WT or Mutant	Protoxin/Toxin	w/ or w/o DTT	Concentration (µM)	Dead cells (count)	Total cells (count)	Mortality (%)	Mean mortality (%)	SD		WT or Mutant	Protoxin/Toxin	w/ or w/o DTT	Concentration (µM)	Dead cells (count)	Total cells (count)	Mortality (%)	Mean mortality (%)	SD
Wild-Type	Protoxin	w/o DTT	0.1	7005	55680	12.58	12.94	0.36		C7S	Protoxin	w/o DTT	0.001	7230	61687	11.72	12	0.28		C190V	Protoxin	w/o DTT	0.384615	8210	57090	14.38	15.25	0.87
Wild-Type	Protoxin	w/o DTT	0.1	8384	63035	13.3				C7S	Protoxin	w/o DTT	0.001	6796	55341	12.28				C190V	Protoxin	w/o DTT	0.384615	10270	63711	16.12
Wild-Type	Protoxin	w/o DTT	1	7146	68252	10.47	10.88	0.41		C7S	Protoxin	w/o DTT	0.01	8659	58625	14.77	15.3	0.53		C190V	Protoxin	w/o DTT	3.84615	11198	69599	16.09	16.3	0.21
Wild-Type	Protoxin	w/o DTT	1	6279	55615	11.29				C7S	Protoxin	w/o DTT	0.01	8763	55357	15.83				C190V	Protoxin	w/o DTT	3.84615	11275	68292	16.51
Wild-Type	Protoxin	w/o DTT	3	8416	69898	12.04	12.96	0.92		C7S	Protoxin	w/o DTT	0.2	14159	60846	23.27	23.63	0.36		C190V	Protoxin	w/o DTT	5.76923	13550	68261	19.85	20.74	0.89
Wild-Type	Protoxin	w/o DTT	3	8775	63220	13.88				C7S	Protoxin	w/o DTT	0.2	15835	66008	23.99				C190V	Protoxin	w/o DTT	5.76923	11477	53061	21.63
Wild-Type	Protoxin	w/o DTT	10	8479	56187	15.09	16.2	1.11		C7S	Protoxin	w/o DTT	0.5	27934	50642	55.16	55.5	0.34		C190V	Protoxin	w/o DTT	7.69231	16159	56898	28.4	29.33	0.93
Wild-Type	Protoxin	w/o DTT	10	8546	49368	17.31				C7S	Protoxin	w/o DTT	0.5	32129	57538	55.84				C190V	Protoxin	w/o DTT	7.69231	20181	66691	30.26
Wild-Type	Protoxin	w/o DTT	15	20610	63514	32.45	34.37	1.92		C7S	Protoxin	w/o DTT	1	55909	66781	83.72	85.25	1.53		C190V	Protoxin	w/o DTT	11.5385	20505	60900	33.67	34.64	0.97
Wild-Type	Protoxin	w/o DTT	15	17818	49098	36.29				C7S	Protoxin	w/o DTT	1	47151	54334	86.78				C190V	Protoxin	w/o DTT	11.5385	18220	51165	35.61
Wild-Type	Protoxin	w/o DTT	20	30013	56735	52.9	54	1.1		C7S	Protoxin	w/o DTT	2	53794	57713	93.21	93.89	0.68		C190V	Protoxin	w/o DTT	20	38611	66974	57.65	58.43	0.78
Wild-Type	Protoxin	w/o DTT	20	31921	57932	55.1				C7S	Protoxin	w/o DTT	2	48974	51786	94.57				C190V	Protoxin	w/o DTT	20	36763	62089	59.21
Wild-Type	Protoxin	w/o DTT	25	57605	65849	87.48	88.4	0.92		C7S	Protoxin	w/o DTT	3	61410	65025	94.44	95	0.56		C190V	Protoxin	w/o DTT	30	43225	48699	88.76	89.29	0.53
Wild-Type	Protoxin	w/o DTT	25	62478	69948	89.32				C7S	Protoxin	w/o DTT	3	65310	68345	95.56				C190V	Protoxin	w/o DTT	30	44434	49470	89.82
Wild-Type	Protoxin	w/o DTT	30	47794	53045	90.1	91.22	1.12		C7S	Protoxin	w/o DTT	5	53451	55076	97.05	97.8	0.75		C190V	Protoxin	w/o DTT	40	47654	50057	95.2	95.43	0.23
Wild-Type	Protoxin	w/o DTT	30	64673	70038	92.34				C7S	Protoxin	w/o DTT	5	47950	48656	98.55				C190V	Protoxin	w/o DTT	40	59720	62429	95.66
Wild-Type	Protoxin	w/o DTT	40	59692	61122	97.66	98.29	0.63		C7S	Protoxin	w/ DTT	0.001	5466	56465	9.68	10	0.32		C190V	Protoxin	w/ DTT	0.00384615	7565	64881	11.66	12.29	0.63
Wild-Type	Protoxin	w/o DTT	40	60691	61354	98.92				C7S	Protoxin	w/ DTT	0.001	6984	67678	10.32				C190V	Protoxin	w/ DTT	0.00384615	8881	68737	12.92
Wild-Type	Protoxin	w/o DTT	50	68603	70024	97.97	98.18	0.21		C7S	Protoxin	w/ DTT	0.01	5565	53668	10.37	10.84	0.47		C190V	Protoxin	w/ DTT	0.0769231	7576	52941	14.31	15.03	0.72
Wild-Type	Protoxin	w/o DTT	50	49714	50528	98.39				C7S	Protoxin	w/ DTT	0.01	6594	58299	11.31				C190V	Protoxin	w/ DTT	0.0769231	7629	48437	15.75
Wild-Type	Protoxin	w/ DTT	0.01	5497	54969	10	10.45	0.45		C7S	Protoxin	w/ DTT	0.2	15744	58834	26.76	27.1	0.34		C190V	Protoxin	w/ DTT	0.192308	8801	65192	13.5	14.32	0.82
Wild-Type	Protoxin	w/ DTT	0.01	7330	67246	10.9				C7S	Protoxin	w/ DTT	0.2	17874	65139	27.44				C190V	Protoxin	w/ DTT	0.192308	9765	64499	15.14
Wild-Type	Protoxin	w/ DTT	0.1	5493	53910	10.19	10.55	0.36		C7S	Protoxin	w/ DTT	0.3	26177	55933	46.8	48.63	1.83		C190V	Protoxin	w/ DTT	0.384615	21403	51351	41.68	41.92	0.24
Wild-Type	Protoxin	w/ DTT	0.1	5366	49186	10.91				C7S	Protoxin	w/ DTT	0.3	27005	53517	50.46				C190V	Protoxin	w/ DTT	0.384615	25702	60963	42.16
Wild-Type	Protoxin	w/ DTT	0.3	28050	59227	47.36	48.99	1.63		C7S	Protoxin	w/ DTT	0.5	38778	58719	66.04	66.25	0.21		C190V	Protoxin	w/ DTT	0.769231	51724	67737	76.36	76.63	0.27
Wild-Type	Protoxin	w/ DTT	0.3	29032	57353	50.62				C7S	Protoxin	w/ DTT	0.5	33543	50471	66.46				C190V	Protoxin	w/ DTT	0.769231	40956	53259	76.9
Wild-Type	Protoxin	w/ DTT	0.5	31153	58219	53.51	54.58	1.07		C7S	Protoxin	w/ DTT	1	54905	67072	81.86	82.59	0.73		C190V	Protoxin	w/ DTT	1.53846	52770	65407	80.68	81.7	1.02
Wild-Type	Protoxin	w/ DTT	0.5	26957	48441	55.65				C7S	Protoxin	w/ DTT	1	50171	60215	83.32				C190V	Protoxin	w/ DTT	1.53846	50326	60839	82.72
Wild-Type	Protoxin	w/ DTT	0.7	37913	56334	67.3	68.44	1.14		C7S	Protoxin	w/ DTT	2	59631	63028	94.61	95.13	0.52		C190V	Protoxin	w/ DTT	2.69231	58752	66597	88.22	89	0.78
Wild-Type	Protoxin	w/ DTT	0.7	36948	53102	69.58				C7S	Protoxin	w/ DTT	2	56076	58626	95.65				C190V	Protoxin	w/ DTT	2.69231	61898	68944	89.78
Wild-Type	Protoxin	w/ DTT	1	40783	56471	72.22	73.11	0.89		C7S	Protoxin	w/ DTT	3	57817	60751	95.17	96	0.83		C190V	Protoxin	w/ DTT	3.84615	58569	62122	94.28	94.6	0.32
Wild-Type	Protoxin	w/ DTT	1	46698	63105	74				C7S	Protoxin	w/ DTT	3	60587	62570	96.83				C190V	Protoxin	w/ DTT	3.84615	55878	58868	94.92
Wild-Type	Protoxin	w/ DTT	2	46669	51659	90.34	91.59	1.25		C7S	Protoxin	w/ DTT	5	56492	57958	97.47	98.2	0.73		C190V	Toxin	w/o DTT	0.00384615	6196	52198	11.87	12.32	0.45
Wild-Type	Protoxin	w/ DTT	2	64284	69242	92.84				C7S	Protoxin	w/ DTT	5	50419	50964	98.93				C190V	Toxin	w/o DTT	0.00384615	7175	56189	12.77
Wild-Type	Protoxin	w/ DTT	3	59888	61639	97.16	98.3	1.14		C7S	Toxin	w/o DTT	0.001	7667	66327	11.56	11.9	0.34		C190V	Toxin	w/o DTT	0.0384615	9771	60388	16.18	16.49	0.31
Wild-Type	Protoxin	w/ DTT	3	56068	56384	99.44				C7S	Toxin	w/o DTT	0.001	7018	57333	12.24				C190V	Toxin	w/o DTT	0.0384615	11798	70229	16.8
Wild-Type	Protoxin	w/ DTT	5	65451	67026	97.65	98.66	1.01		C7S	Toxin	w/o DTT	0.01	5826	57460	10.14	10.56	0.42		C190V	Toxin	w/o DTT	0.0769231	27053	62973	42.96	44.28	1.32
Wild-Type	Protoxin	w/ DTT	5	59014	59209	99.67				C7S	Toxin	w/o DTT	0.01	7121	64850	10.98				C190V	Toxin	w/o DTT	0.0769231	29715	65164	45.6
Wild-Type	Protoxin	w/ DTT	10	49967	50400	99.14	99.48	0.34		C7S	Toxin	w/o DTT	0.06	27503	69348	39.66	40.3	0.64		C190V	Toxin	w/o DTT	0.115385	33639	54100	62.18	62.74	0.56
Wild-Type	Protoxin	w/ DTT	10	54913	55012	99.82				C7S	Toxin	w/o DTT	0.06	22845	55801	40.94				C190V	Toxin	w/o DTT	0.115385	38821	61328	63.3
Wild-Type	Toxin	w/o DTT	0.001	7678	69993	10.97	11.15	0.18		C7S	Toxin	w/o DTT	0.1	34377	66623	51.6	53.44	1.84		C190V	Toxin	w/o DTT	0.384615	39456	48526	81.31	81.93	0.62
Wild-Type	Toxin	w/o DTT	0.001	56320	60992	92.34				C7S	Toxin	w/o DTT	0.1	36407	65859	55.28				C190V	Toxin	w/o DTT	0.384615	53388	64674	82.55
Wild-Type	Toxin	w/o DTT	0.01	6177	50510	12.23	12.64	0.41		C7S	Toxin	w/o DTT	0.2	38580	51585	74.79	75.24	0.45		C190V	Toxin	w/o DTT	0.769231	49186	57996	84.81	85.72	0.91
Wild-Type	Toxin	w/o DTT	0.01	67485	68222	98.92				C7S	Toxin	w/o DTT	0.2	49723	65693	75.69				C190V	Toxin	w/o DTT	0.769231	47219	54506	86.63
Wild-Type	Toxin	w/o DTT	0.1	20876	55198	37.82	38.5	0.68		C7S	Toxin	w/o DTT	0.3	57308	68062	84.2	85.03	0.83		C190V	Toxin	w/o DTT	1.53846	47112	51658	91.2	91.87	0.67
Wild-Type	Toxin	w/o DTT	0.1	65781	66857	98.39				C7S	Toxin	w/o DTT	0.3	46919	54646	85.86				C190V	Toxin	w/o DTT	1.53846	61224	66159	92.54
Wild-Type	Toxin	w/o DTT	0.2	35663	49822	71.58	72.6	1.02		C7S	Toxin	w/o DTT	1	50881	54646	93.11	93.85	0.74		C190V	Toxin	w/o DTT	2.30769	53312	55731	95.66	96	0.34
Wild-Type	Toxin	w/o DTT	0.2	7746	68363	11.33				C7S	Toxin	w/o DTT	1	57752	61055	94.59				C190V	Toxin	w/o DTT	2.30769	48362	50199	96.34
Wild-Type	Toxin	w/o DTT	0.3	57706	69333	83.23	84.1	0.87		C7S	Toxin	w/o DTT	3	61319	63887	95.98	96.8	0.82		C190V	Toxin	w/ DTT	0.00384615	8304	69491	11.95	12.27	0.32
Wild-Type	Toxin	w/o DTT	0.3	7512	57567	13.05				C7S	Toxin	w/o DTT	3	67448	69092	97.62				C190V	Toxin	w/ DTT	0.00384615	6277	49854	12.59
Wild-Type	Toxin	w/o DTT	1	48398	49634	97.51	98.12	0.61		C7S	Toxin	w/ DTT	0.001	5480	50649	10.82	11	0.18		C190V	Toxin	w/ DTT	0.0384615	10456	70222	14.89	15.34	0.45
Wild-Type	Toxin	w/o DTT	1	26626	67959	39.18				C7S	Toxin	w/ DTT	0.001	5457	48811	11.18				C190V	Toxin	w/ DTT	0.0384615	9765	61845	15.79
Wild-Type	Toxin	w/o DTT	3	49689	50405	98.58	99.22	0.64		C7S	Toxin	w/ DTT	0.01	6990	54355	12.86	13.27	0.41		C190V	Toxin	w/ DTT	0.0769231	20154	60072	33.55	34.87	1.32
Wild-Type	Toxin	w/o DTT	3	41923	56945	73.62				C7S	Toxin	w/ DTT	0.01	6768	49476	13.68				C190V	Toxin	w/ DTT	0.0769231	22311	61649	36.19
Wild-Type	Toxin	w/ DTT	0.001	7439	63529	11.71	11.95	0.24		C7S	Toxin	w/ DTT	0.1	28811	49699	57.97	58.65	0.68		C190V	Toxin	w/ DTT	0.115385	30245	58512	51.69	52.33	0.64
Wild-Type	Toxin	w/ DTT	0.001	50492	68584	73.62				C7S	Toxin	w/ DTT	0.1	38517	64920	59.33				C190V	Toxin	w/ DTT	0.115385	26000	49085	52.97
Wild-Type	Toxin	w/ DTT	0.01	4871	54912	8.87	9.5	0.63		C7S	Toxin	w/ DTT	0.2	49955	62102	80.44	81.46	1.02		C190V	Toxin	w/ DTT	0.384615	46079	58572	78.67	79.45	0.78
Wild-Type	Toxin	w/ DTT	0.01	57310	67447	84.97				C7S	Toxin	w/ DTT	0.2	47835	57996	82.48				C190V	Toxin	w/ DTT	0.384615	42577	53069	80.23
Wild-Type	Toxin	w/ DTT	0.06	16581	63430	26.14	27.28	1.14		C7S	Toxin	w/ DTT	0.3	55145	64770	85.14	86.01	0.87		C190V	Toxin	w/ DTT	0.769231	56247	66018	85.2	86.09	0.89
Wild-Type	Toxin	w/ DTT	0.06	56214	56937	98.73				C7S	Toxin	w/ DTT	0.3	43905	50535	86.88				C190V	Toxin	w/ DTT	0.769231	51216	58883	86.98
Wild-Type	Toxin	w/ DTT	0.1	32303	57602	56.08	57.4	1.32		C7S	Toxin	w/ DTT	1	49225	51485	95.61	96.22	0.61		C190V	Toxin	w/ DTT	1.53846	59505	65132	91.36	92.38	1.02
Wild-Type	Toxin	w/ DTT	0.1	61951	62038	99.86				C7S	Toxin	w/ DTT	1	60618	62603	96.83				C190V	Toxin	w/ DTT	1.53846	54589	58447	93.4
Wild-Type	Toxin	w/ DTT	0.2	42677	58865	72.5	73.65	1.15		C7S	Toxin	w/ DTT	3	60620	62264	97.36	98	0.64		C190V	Toxin	w/ DTT	2.30769	50870	53300	95.44	95.7	0.26
Wild-Type	Toxin	w/ DTT	0.2	6548	53717	12.19				C7S	Toxin	w/ DTT	3	58396	59201	98.64				C190V	Toxin	w/ DTT	2.30769	55528	57866	95.96
Wild-Type	Toxin	w/ DTT	0.3	53418	60613	88.13	89.14	1.01
Wild-Type	Toxin	w/ DTT	0.3	4955	48918	10.13
Wild-Type	Toxin	w/ DTT	1	66301	67987	97.52	98.43	0.91
Wild-Type	Toxin	w/ DTT	1	16410	57741	28.42
Wild-Type	Toxin	w/ DTT	2	60525	61099	99.06	99.48	0.42
Wild-Type	Toxin	w/ DTT	2	40035	68179	58.72
Wild-Type	Toxin	w/ DTT	3	65630	65993	99.45	99.72	0.27
Wild-Type	Toxin	w/ DTT	3	43445	58081	74.8

## Sheet: Fig.5-defhlm
FIGURE 5
PANELS D,E,F - FULL UNCROPPED AFM IMAGES WITH ANNOTATIONS
NB. Panels E & F are zoomed from the images in panel D, already provided in full size above.
PANEL H - FULL UNCROPPED AFM IMAGES WITH ANNOTATIONS
PANEL L - FULL UNCROPPED AFM IMAGES WITH ANNOTATIONS
PANEL M - FULL UNCROPPED AFM IMAGES WITH ANNOTATIONS

## Sheet: Fig.5-g
FIGURE 5
PANEL G - RAW DATA OF HOLE SIZE IN FUNCTION OF TIME
	Time (min)	Area (nm²)
	0.0516193	11138.3
	0.0910977	9746.03
	0.169182	15315.2		Raw output from R software (before axis optimization for optimal reading quality)
	0.286309	13922.9
	0.312339	12530.6
	0.351381	8353.74
	0.481525	9746.03
	0.507551	8353.74
	0.637694	8353.74
	0.871948	23668.9
	0.950033	16707.5
	1.06716	15315.2
	1.13223	19492.1
	1.21032	12530.6
	1.30141	16707.5
	1.39251	18099.8
	1.6528	15315.2
	1.7439	12530.6
	1.78294	20884.4
	1.83499	9746.03
	2.01719	12530.6
	2.17336	19492.1
	2.49871	9746.03
	2.51433	25061.2
	2.64187	16707.5
	2.70694	8353.74
	2.785	6961.45
	2.785	8353.74
	2.84988	11138.3
	2.86313	13922.9
	3.01903	16707.5
	3.03229	11138.3
	3.0581	16707.5
	3.24051	12530.6
	3.34444	12530.6
	3.35735	15315.2
	3.3577	18099.8
	3.39676	23668.9
	3.43582	8353.74
	3.48779	9746.03
	3.53976	8353.74
	3.55267	13922.9
	3.59173	12530.6
	3.61789	15315.2
	3.68276	8353.74
	3.74798	16707.5
	3.86517	13922.9
	3.9433	6961.45
	4.21639	16707.5
	4.37265	12530.6
	4.41171	19492.1
	4.5418	19492.1
	4.55471	11138.3
	4.60668	22276.6
	4.64574	13922.9
	4.65899	15315.2
	4.76293	18099.8
	4.76293	32022.7
	4.77618	12530.6
	4.78909	16707.5
	4.80199	16707.5
	4.82815	15315.2
	4.84106	22276.6
	4.85431	33415
	4.90628	11138.3
	4.91918	15315.2
	4.91918	29238.1
	4.97115	11138.3
	5.00708	13922.9
	5.06218	6961.45
	5.1145	9746.03
	5.1145	19492.1
	5.14031	13922.9
	5.14031	15315.2
	5.18984	13922.9
	5.2575	18099.8
	5.2575	18099.8
	5.46572	11138.3
	5.50478	18099.8
	5.53094	27845.8
	5.54385	16707.5
	5.58291	12530.6
	5.58291	16707.5
	5.60907	22276.6
	5.63488	11138.3
	5.63523	18099.8
	5.66104	15315.2
	5.68685	33415
	5.81729	8353.74
	5.83019	22276.6
	5.85635	19492.1
	5.92123	23668.9
	5.94738	25061.2
	5.96029	18099.8
	5.96029	20884.4
	6.03842	13922.9
	6.19467	22276.6
	6.24664	20884.4
	6.2728	32022.7
	6.33767	11138.3
	6.33767	15315.2
	6.36383	13922.9
	6.36383	16707.5
	6.37673	19492.1
	6.37673	23668.9
	6.40289	11138.3
	6.41579	16707.5
	6.41579	26453.5
	6.48102	11138.3
	6.59786	6961.45
	6.61111	9746.03
	6.61111	11138.3
	6.61111	19492.1
	6.66308	18099.8
	6.68924	22276.6
	6.71505	15315.2
	6.71505	15315.2
	6.71505	15315.2
	6.76702	23668.9
	6.78027	11138.3
	6.78027	19492.1
	6.80608	27845.8
	6.81933	23668.9
	6.84514	27845.8
	6.87758	15315.2
	6.89746	8353.74
	6.92327	27845.8
	6.92327	32022.7
	6.93652	8353.74
	6.97524	13922.9
	7.02581	9777.38
	7.06522	19554.8
	7.07813	19554.8
	7.09103	18158
	7.10429	15364.4
	7.11719	18158
	7.11719	18158
	7.11754	20951.5
	7.15625	13967.7
	7.15625	15364.4
	7.18241	16761.2
	7.27379	26538.6
	7.2996	29332.1
	7.29995	22348.3
	7.37773	26538.6
	7.39098	19554.8
	7.40389	13967.7
	7.40389	25141.8
	7.4562	22348.3
	7.46911	16761.2
	7.52108	9777.38
	7.52108	18158
	7.56049	16761.2
	7.56049	32125.7
	7.65152	15364.4
	7.70384	32125.7
	7.71674	13967.7
	7.71674	16761.2
	7.71674	19554.8
	7.71674	25141.8
	7.72965	19554.8
	7.78196	19554.8
	7.78196	20951.5
	7.83393	12570.9
	7.87334	16761.2
	7.92531	20951.5
	7.95147	18158
	7.95147	34919.2
	8.00344	18158
	8.00379	13967.7
	8.05575	18158
	8.06866	20951.5
	8.06866	30728.9
	8.08156	8380.61
	8.09482	32125.7
	8.16004	37712.7
	8.1991	34919.2
	8.22526	18158
	8.25107	13967.7
	8.26432	22348.3
	8.30339	22348.3
	8.34245	30728.9
	8.36861	25141.8
	8.36861	26538.6
	8.44674	16761.2
	8.51196	13967.7
	8.53812	47490.1
	8.55102	15364.4
	8.55137	26538.6
	8.57718	30728.9
	8.61624	23745.1
	8.62915	37712.7
	8.69437	13967.7
	8.70727	18158
	8.72053	19554.8
	8.75959	26538.6
	8.78575	16761.2
	8.79865	32125.7
	8.83772	18158
	8.83772	43299.8
	8.86388	6983.84
	8.86388	9777.38
	8.89003	16761.2
	8.90294	39109.5
	8.91584	19554.8
	8.9291	16761.2
	8.942	27935.4
	8.96816	22348.3
	9.00722	16761.2
	9.00722	34919.2
	9.02013	12570.9
	9.04629	25141.8
	9.07245	29332.1
	9.08535	36316
	9.0986	34919.2
	9.12441	27935.4
	9.17673	25141.8
	9.20289	30728.9
	9.21579	22348.3
	9.26776	12570.9
	9.30717	12570.9
	9.32008	39109.5
	9.33298	15364.4
	9.37205	23745.1
	9.39821	19554.8
	9.41146	22348.3
	9.42436	22348.3
	9.45052	22348.3
	9.46343	43299.8
	9.48959	22348.3
	9.51574	19554.8
	9.52342	16761.2
	9.55481	30728.9
	9.56771	19554.8
	9.58062	6983.84
	9.59387	15364.4
	9.64584	16761.2
	9.6849	16761.2
	9.71106	9777.38
	9.75012	27935.4
	9.76338	27935.4
	9.80244	23745.1
	9.81535	23745.1
	9.85441	39109.5
	9.86766	29332.1
	9.91963	20951.5
	9.93288	13967.7
	9.94579	22348.3
	9.95869	44696.6
	9.97195	20951.5
	9.99776	27935.4
	10.0239	11174.1
	10.0762	18158
	10.0762	47490.1
	10.2586	51680.4
	10.2848	30728.9
	10.3106	32125.7
	10.3629	16761.2
	10.4268	29332.1
	10.4282	34919.2
	10.454	19554.8
	10.454	26538.6
	10.454	44696.6
	10.5582	34919.2
	10.5715	54473.9
	10.5844	32125.7
	10.6235	34919.2
	10.6887	26538.6
	10.7019	15364.4
	10.7148	25141.8
	10.7278	19554.8
	10.7278	27935.4
	10.741	30728.9
	10.793	19554.8
	10.8582	48886.9
	10.8844	29332.1
	10.8844	29332.1
	10.8973	15364.4
	10.8973	23745.1
	10.8973	25141.8
	10.9234	34919.2
	10.9363	34919.2
	10.9363	34919.2
	10.9496	19554.8
	10.9496	23745.1
	10.9496	30728.9
	10.9754	12570.9
	10.9754	18158
	11.0015	30728.9
	11.223	11174.1
	11.223	20951.5
	11.2492	9777.38
	11.2624	23745.1
	11.3015	47490.1
	11.3144	16761.2
	11.3273	16761.2
	11.3406	16761.2
	11.3535	8380.61
	11.3535	15364.4
	11.3667	20951.5
	11.4058	22348.3
	11.4187	15364.4
	11.4187	18158
	11.4187	25141.8
	11.4187	27935.4
	11.4316	19554.8
	11.4448	25141.8
	11.4448	33522.4
	11.4577	13967.7
	11.4577	29332.1
	11.4577	30728.9
	11.8065	11174.1
	11.8198	13967.7
	11.8198	13967.7
	11.8198	19554.8
	11.8229	22348.3
	11.8327	30728.9
	11.8487	25141.8
	11.8717	27935.4
	11.8979	13967.7
	11.9663	62854.6
	11.976	15364.4
	11.976	20951.5
	11.9767	18158
	11.9889	30728.9
	11.9889	33522.4
	11.9924	15364.4
	12.0022	37712.7
	12.0151	12570.9
	12.0151	25141.8
	12.0284	30728.9
	12.0835	43299.8
	12.0932	22348.3
	12.0932	29332.1
	12.1065	26538.6
	12.1065	26538.6
	12.1176	27935.4
	12.1194	30728.9
	12.1326	46093.3
	12.1326	46093.3
	12.1326	65648.1
	12.1745	12570.9
	12.2139	26538.6
	12.2139	57267.5
	12.2558	16761.2
	12.292	44696.6
	12.292	46093.3
	12.3311	16761.2
	12.3311	26538.6
	12.3834	50283.6
	12.4225	29332.1
	12.4514	44696.6
	12.4615	13967.7
	12.4744	51680.4
	12.5006	26538.6
	12.5397	13967.7
	12.5397	27935.4
	12.6049	34919.2
	12.6572	22348.3
	12.6572	26538.6
	12.6963	23745.1
	12.7221	33522.4
	12.7224	61457.8
	12.7353	13967.7
	12.7353	15364.4
	12.7482	48886.9
	12.7744	27935.4
	12.8005	34919.2
	12.9568	18158
	12.962	48730.2
	12.9701	33522.4
	12.983	27935.4
	13.0091	18158
	13.0611	27935.4
	13.074	25141.8
	13.0872	32125.7
	13.1001	29332.1
	13.1134	30728.9
	13.1601	41435
	13.1783	39109.5
	13.1783	50283.6
	13.2697	37712.7
	13.2697	37712.7
	13.2958	19554.8
	13.322	15364.4
	13.3478	30728.9
	13.361	33522.4
	13.4001	9777.38
	13.4392	54473.9
	13.4521	33522.4
	13.4782	19554.8
	13.4911	22348.3
	13.5173	33522.4
	13.5696	25141.8
	13.6348	33522.4
	13.6477	15364.4
	13.6477	23745.1
	13.6606	43299.8
	13.6606	46093.3
	13.6606	50283.6
	13.6606	62854.6
	13.6739	22348.3
	13.6739	23745.1
	13.6868	34919.2
	13.7391	23745.1
	13.752	12570.9
	13.752	15364.4
	13.752	18158
	13.7782	43299.8
	13.7848	41549
	13.7911	43299.8
	13.804	18158
	13.8692	34919.2
	13.8825	39109.5
	13.9083	39109.5
	13.9344	32125.7
	13.9606	30728.9
	13.9672	51422
	13.9735	27935.4
	14.0195	41439
	14.0275	23946.5
	14.0967	18641.5
	14.4413	23188.7
	14.4691	23946.5
	14.4694	20662.5
	14.5247	42135.2
	14.6191	41010
	14.632	41513
	14.662	8789.31
	14.851	16761.2
	14.851	16761.2
	14.851	33522.4
	14.8557	22430.8
	14.8772	26538.6
	14.8772	32125.7
	14.9162	36316
	14.9295	13967.7
	14.9424	15364.4
	14.9424	30728.9
	14.9424	44696.6
	14.9424	44696.6
	14.9686	37712.7
	14.9815	19554.8
	14.9815	20951.5
	14.9938	54008.4
	15.0338	19554.8
	15.0338	26538.6
	15.0467	25141.8
	15.1866	48450.7
	15.2709	17378.4
	15.2839	19652
	15.4221	37840.7
	15.6566	20662.5
	15.6566	42640.5
	15.6575	40872.1
	15.6705	20662.5
	15.9329	12326
	15.9468	24957
	15.9598	15862.7
	16.0278	40989
	16.1118	22178.2
	16.1396	32283
	16.3055	29251.6
	16.3215	41510
	16.3603	9294.55
	16.402	10052.4
	16.4159	13589.1
	16.4845	28493.7
	16.554	19399.4
	16.5679	22430.8
	16.6921	20915.1
	16.7257	60061
	16.7704	47506.3
	16.7746	10305
	16.8989	20915.1
	16.9074	31128
	16.9144	64251.3
	16.9267	20409.8
	16.9545	13589.1
	16.9684	11062.9
	16.9684	16367.9
	17.0231	11568.1
	17.0231	26220.1
	17.0916	37522.4
	17.2029	27988.5
	17.2081	35322.4
	17.2276	34527.4
	17.341	24199.2
	17.3549	30262
	17.4375	27735.8
	17.4428	38722.4
	17.4931	19904.6
	17.6312	12073.4
	17.6581	9041.93
	17.6904	45506.3
	17.7276	14852.2
	17.7276	20409.8
	17.7276	24199.2
	17.7693	27735.8
	17.824	30262
	17.8518	18641.5
	17.8796	22683.4
	17.8796	33040.9
	17.9344	15862.7
	18.0814	50283.6
	18.2106	23441.3
	18.2245	14347
	18.2638	50283.6
	18.3487	9799.79
	18.3487	11315.5
	18.4312	23441.3
	18.5285	22936.1
	18.7214	29251.6
	18.7492	30262
	18.818	51446
	18.8637	44506.3
	18.9012	13841.7
	18.9012	30009.4
	19.0115	33040.9
	19.0144	43299.8
	19.0671	16620.5
	19.081	14347
	19.0941	31272.5
	19.1219	6768.34
	19.1358	15862.7
	19.1895	64251.3
	19.2322	22683.4
	19.2547	50283.6
	19.2547	67044.9
	19.412	11315.5
	19.532	51467
	19.73	30262
	19.7708	22178.2
	19.8672	26472.7
	19.8811	18136.3
	19.9645	30514.7
	19.9923	26220.1
	20.047	24199.2
	20.1713	18136.3
	20.1852	58808.2
	20.1991	14852.2
	20.2408	7020.96
	20.3049	41498
	20.314	68441.6
	20.3511	37840.7
	20.3789	14347
	20.4753	18136.3
	20.4753	24957
	20.5717	14852.2
	20.6821	13083.9
	20.7276	43006.3
	20.8341	29504.2
	20.8341	32788.3
	21.296	35130.5
	21.309	39913.1
	21.3216	67044.9
	21.511	22695.7
	21.565	28674
	21.713	15043.5
	21.7269	12891.3
	21.807	37282.7
	21.834	14087
	21.8749	50195.8
	21.982	15760.9
	21.9959	16239.2
	22.009	16239.2
	22.1839	19826.1
	22.2248	31543.6
	22.2518	24369.6
	22.2863	62854.6
	22.3189	29152.2
	22.4129	26043.5
	22.4808	22934.8
	22.5339	10260.9
	22.8168	29152.2
	22.9517	25804.4
	23.0327	18391.3
	23.0728	32500.1
	23.0812	61457.8
	23.1668	34174
	23.2077	36326.2
	23.4358	31543.6
	23.4497	23413.1
	23.4497	28195.7
	23.4628	41347.9
	23.5841	68441.6
	23.6107	9543.49
	23.6377	12891.3
	23.7326	46608.8
	23.8266	9304.36
	23.8806	35847.9
	23.9025	57267.5
	23.9346	16717.4
	24.0147	23652.2
	24.0147	29630.5
	24.0286	22217.4
	24.2845	21500
	24.3516	24130.5
	24.3646	27956.6
	24.3786	32978.3
	24.3786	35847.9
	24.4456	16717.4
	24.4595	26043.5
	24.5135	16000
	24.6206	38000.1
	24.7868	12891.3
	24.8225	22934.8
	24.9035	32500.1
	25.0924	31782.7
	25.2134	30347.9
	25.2404	27956.6
	25.2535	15521.8
	25.3344	30347.9
	25.3745	32739.2
	25.4554	29869.6
	25.5764	13130.5
	25.7653	11934.8
	25.7923	15521.8
	25.7923	65261.1
	25.9534	39195.8
	25.9673	35369.7
	26.0474	31065.3
	26.0744	20543.5
	26.2633	28674
	26.3033	48043.6
	26.3303	33934.9
	26.5862	13847.9
	26.6132	53543.6
	26.9362	11934.8
	26.9501	36804.4
	27.1294	69615.8
	27.1512	46369.7
	27.2191	25565.3
	27.3271	62391.5
	27.3941	29630.5
	27.4881	26521.8
	27.5021	16956.6
	27.6091	24847.9
	27.6631	41108.8
	27.704	19826.1
	27.8111	31782.7
	27.8381	41108.8
	28.0686	28241.1
	28.3866	25462.3
	28.4274	17125.8
	28.4413	47187.6
	28.4552	45924.5
	28.5108	22683.4
	28.6072	8536.69
	28.7453	10052.4
	28.8696	31272.5
	28.9799	30767.3
	29.0355	39861.6
	29.0763	13589.1
	29.1458	32283
	29.2005	22430.8
	29.2561	18894.1
	29.3557	74028.7
	29.3804	39103.8
	29.4907	33040.9
	29.6705	58555.5
	29.8356	11820.8
	29.8773	12831.2
	29.8912	36577.6
	29.9737	50976.9
	30.0432	12831.2
	30.236	62092.2
	30.2777	13083.9
	30.5262	33798.7
	30.5818	50471.7
	30.6504	34556.6
	30.8163	33546.1
	30.885	41630
	30.9684	9547.17
	31.0509	11568.1
	31.1065	13589.1
	31.1204	44661.4
	31.189	15862.7
	31.2029	26978
	31.2168	14599.6
	31.4375	29251.6
	31.5617	38598.5
	31.5895	38093.3
	31.7276	37335.4
	31.7693	30767.3
	31.9483	15104.8
	32.0447	37335.4
	32.0864	52745.3
	32.1281	10810.3
	32.1281	33798.7
	32.1698	15610.1
	32.3904	71987.4
	32.4868	18641.5
	32.4868	22936.1
	32.5146	26472.7
	32.5285	20915.1
	32.5424	14347
	32.5972	30009.4
	32.6111	42893.1
	32.6111	44914
	32.625	29756.8
	32.6389	11315.5
	32.7353	29504.2
	32.9837	21673
	32.9976	29504.2
	33.0532	38345.9
	33.1358	22936.1
	33.1497	49461.2
	33.26	10305
	33.2878	53755.8
	33.4398	10052.4
	33.6883	22936.1
	33.9367	21673
	33.9367	49208.6
	34.1026	27988.5
	34.2816	48450.7
	34.5161	23946.5
	34.53	34051.4
	34.7377	21673
	34.7377	64957
	34.7516	30009.4
	34.7655	38598.5
	34.848	28746.3
	34.8897	54408.8

## Sheet: Fig.5-jk
FIGURE 5
PANELS JK - RAW DATA OF HOLE DEPTH IN FUNCTION OF HOLE SIZE AND OR OLIGOMER SIZE
		PANEL J									PANEL K
		Hole surface (nm²)	Hole depth (nm)								Toxin aggregate surface (nm²)	Hole depth (nm)
		45.9	-0.4								4064	-3.6
		61	-0.5								4064	-2.9
		61	-0.46								4064	-2.6
		62.4	-1.19		Raw output from R software (before axis optimization for optimal reading quality)						4193	-2.8		Raw output from R software (before axis optimization for optimal reading quality)
		63.9	-1.2								4435	-3.2
		76.6	-0.5								4435	-3
		91.8	-0.52								5866	-0.94
		107.2	-0.47								5866	-0.68
		246	-2.8								7218	-0.56
		246	-0.68								7218	-0.52
		290	-2.6								9638	-3.24
		290	-0.52								10785	-1.7
		303	-2.1								10785	-0.5
		323	-0.94								10785	-0.4
		375	-1.7								11281	-2.7
		382	-0.75								11281	-1.85
		392	-1.83								12144	-2.1
		398	-0.79								12190	-1.83
		431	-2.7								12190	-1.19
		444	-1.85								12910	-1.02
		452	-1.4								12910	-0.75
		457	-0.74								13321	-3.1
		560	-2.11								13321	-3.1
		563	-1.9								13321	-1.9
		570	-0.88								14343	-1.4
		575	-3								14501	-3.1
		641	-0.56								14501	-2.6
		645	-1.93								14501	-2.1
		660	-3.1								14501	-1.5
		703	-1.02								15060	-2
		720	-2.1								15060	-0.79
		729	-2.9								15081	-2.21
		729	-1.5								15362	-4.7
		775	-2.7								15362	-2.6
		841	-3.1								16276	-2.11
		977	-2.71								16276	-1.93
		983	-2.6								16298	-3.9
		992	-3.24								16298	-2.7
		999	-2.6								16298	-1.7
		1011	-0.92								16953	-3.1
		1022	-2								16953	-1.2
		1063	-3.1								17186	-4.88
		1202	-1.7								17186	-2.9
		1232	-3.2								18786	-4.6
		1253	-0.75								18786	-3.2
		1307	-3.1								19057	-0.92
		1704	-3.6								19057	-0.75
		1845	-2.21								19806	-2.1
		1864	-3.2								20879	-0.88
		1949	-3.39								21122	-0.52
		1980	-2.9								21122	-0.47
		2177	-3.9								22052	-2.71
		2280	-4.7								23118	-0.5
		3179	-2.1								23931	-4.63
		3824	-4.88								23931	-3.39
		4436	-4.63								24931	-3.6
		5374	-4.6								24931	-0.74
		8026	-3.6								24931	-0.46

## Sheet: Fig.5-nopq
FIGURE 5
PANELS N,O,P,Q - FULL UNCROPPED TEM AND CRYO-EM IMAGES
						PANEL O
		PANEL N
	PANEL Q					PANEL P

## Sheet: SuppFig.5
SUPPLEMENTARY FIGURE 5
PANEL A																	PANEL B
Concentration in toxin (mg/mL)																	Concentration in toxin (mg/mL)																										Concentration in toxin (mg/mL)
		8.43	8.98	9.22	9.52	9.85	10.02	10.29	10.54	10.74	10.9	11.11	11.41	11.8				ALL	7.15	7.3	7.56	7.75	7.86	8.01	8.2	8.46	8.58	8.67	8.7	8.83	9	9.33	9.57	9.79	10.1	10.32	10.54	10.75	10.92	11.12					8.35	8.72	9.07	9.37	9.73
	Wild-type	0.017	0.037	0.04	0.043	0.074	0.055	0.081	0.117	0.118	0.212	0.98	5.074	4.098	4.4505			Y171F+DTT							0.002	0.004	0.003	0.011	0.034	0.035	0.075	0.279	0.532	0.606	0.627	0.655	0.668	0.693	0.684	0.712	0.725			Wild-type DTT	0.055	0.126	0.192	0.585	3.028
	Wild-type	0.03	0.023	0.026	0.034	0.077	0.062	0.077	0.101	0.161	0.346	0.976	3.821	4.803				Y171F+DTT							0.004	0.006	0.007	0.015	0.002	0.055	0.055	0.246	0.511	0.574	0.633	0.653	0.646	0.66	0.676	0.695				Wild-type DTT	0.089	0.082	0.262	0.53	2.947
	C7S	0.079	0.183	0.506	1.263	3.104	3.286	3.575	3.514	3.533	3.699	3.717	3.91	3.875	3.8845			Y171F+DTT							0.004	0.006	0.008	0.016	0.017	0.039	0.077	0.31	0.521	0.623	0.639	0.664	0.639	0.737	0.695	0.768				C7S DTT	0.059	0.094	0.113	0.363	1.964
	C7S	0.079	0.177	0.493	1.331	3.295	3.603	3.702	3.605	3.705	3.552	3.684	3.918	3.894				D11N+DTT							0.029	0.031	0.045	0.066	0.086	0.212	0.472	1.445	1.618	1.795	1.947	1.944	1.808	1.767	1.824	1.857	1.902			C7S DTT	0.046	0.078	0.123	0.341	1.795
	C190V	0.086	0.106	0.11	0.099	0.24	0.129	0.137	0.186	0.304	0.629	1.594	2.685	2.573	2.84			D11N+DTT							0.034	0.036	0.042	0.063	0.117	0.21	0.452	1.532	1.727	1.645	1.77	1.85	1.939	1.863	1.977	1.923				C190V DTT	0.081	0.101	0.243	0.489	2.211
	C190V	0.09	0.066	0.08	0.1	0.118	0.111	0.131	0.187	0.298	0.608	1.635	2.689	3.107				D11N+DTT							0.027	0.029	0.026	0.047	0.125	0.22	0.487	1.47	1.731	1.789	1.829	1.837	1.921	1.97	1.983	1.926				C190V DTT	0.071	0.076	0.191	0.442	2.659
	Q168E	0.069	0.081	0.098	0.197	0.477	1.012	1.572	1.561	1.589	1.565	1.63	1.629	1.648	1.633			Q168E+DTT	0.0420829	0.120988	0.241977	0.343677	0.520776	0.557599	0.901276	1.20988	1.75345	1.9	2.093	2.099	2.376	2.169	2.214	2.52	2.438	2.328	2.256	2.391	2.544	2.715	2.66467
	Q168E	0.062	0.08	0.099	0.2	0.457	1.034	1.553	1.561	1.57	1.605	1.645	1.653	1.618				Q168E+DTT	0.0455898	0.0981935	0.240223	0.333156	0.485707	0.534804	0.887248	1.21514	1.6763	2.113	2.062	2.109	2.065	2.297	2.417	2.561	2.531	2.412	2.483	2.557	2.799	2.552
	D11N	0.064	0.033	0.027	0.058	0.016	0.031	0.036	0.084	0.197	0.542	0.95	0.983	1.007	0.9675			Q168E+DTT	0.057864	0.108714	0.227949	0.34017	0.526036	0.554092	0.911796	1.25372	1.68156	1.971	2.019	2.165	2.29	2.453	2.518	2.39	2.706	2.611	2.52	2.575	2.652	2.727
	D11N	0.058	0.011	0.023	0.014	0.029	0.029	0.085	0.081	0.21	0.53	0.938	0.956	0.928				E32Q+DTT									0.053		0.069	0.193	0.212	0.479	1.23	2.094	3.776	3.753	3.772	3.846	3.904	4.249	4.07833
	Y171F	0.069	0.054	0.06	0.052	0.067	0.095	0.181	0.236	0.242	0.324	0.755	0.959	0.961	0.953			E32Q+DTT									0.03		0.104	0.149	0.256	0.416	1.068	2.084	3.583	3.511	3.735	3.507	4.244	3.987
	Y171F	0.057	0.051	0.064	0.061	0.066	0.077	0.173	0.236	0.227	0.317	0.841	0.973	0.945				E32Q+DTT									0.064		0.075	0.183	0.28	0.481	1.159	2.059	3.407	3.341	3.492	3.894	3.74	3.999
	E32Q	0.078	0.093	0.122	0.129	0.149	0.164	0.215	0.193	0.201	0.297	0.558	2.838	3.622	3.81			E45Q+DTT									0.011		0.021	0.032	0.041	0.061	0.194	0.457	1.155	1.376	1.444	1.531	1.446	1.516	1.502
	E32Q	0.083	0.086	0.131	0.129	0.154	0.155	0.211	0.219	0.237	0.275	0.538	3.111	3.998				E45Q+DTT									0.017		0.031	0.041	0.051	0.071	0.155	0.344	1.11	1.418	1.376	1.512	1.512	1.514
	E45Q	0.05	0.023	0.049	0.045	0.038	0.051	0.045	0.072	0.087	0.174	0.162	0.918	1.628	1.6265			E45Q+DTT									0.007		0.044	0.039	0.064	0.084	0.207	0.391	1.124	1.309	1.448	1.412	1.452	1.476
	E45Q	0.046	0.038	0.037	0.047	0.051	0.057	0.06	0.096	0.083	0.096	0.158	0.972	1.625
Proportion of toxin related to the maximum concentration at maximum pH																	Proportion of toxin related to the maximum concentration at maximum pH																										Proportion of toxin related to the maximum concentration at maximum pH
		8.43	8.98	9.22	9.52	9.85	10.02	10.29	10.54	10.74	10.9	11.11	11.41	11.8					7.15	7.3	7.56	7.75	7.86	8.01	8.2	8.46	8.58	8.67	8.7	8.83	9	9.33	9.57	9.79	10.1	10.32	10.54	10.75	10.92	11.12					8.35	8.72	9.07	9.37	9.73
	Wild-type	0.0038198	0.00831367	0.00898775	0.00966184	0.0166273	0.0123582	0.0182002	0.0262892	0.0265139	0.0476351	0.2202	1.1401	0.920795				Q168E+DTT	0.0157929	0.0454047	0.0908094	0.128976	0.195438	0.209256	0.338232	0.454047	0.656168	0.713035	0.785464	0.787716	0.891669	0.813985	0.830873	0.945709	0.914936	0.873655	0.846635	0.897298	0.954716	1.01889				Wild-type DTT	0.00807221	0.0184927	0.0281793	0.085859	0.444412
	Wild-type	0.00674082	0.00516796	0.00584204	0.00763959	0.0173014	0.013931	0.0173014	0.0226941	0.0361757	0.0777441	0.219301	0.858555	1.0792				Q168E+DTT	0.017109	0.0368502	0.0901513	0.125027	0.182277	0.200702	0.332968	0.456021	0.627297	0.79297	0.77383	0.791469	0.774956	0.862022	0.907055	0.961096	0.949837	0.905179	0.931824	0.959595	1.05041	0.957718				Wild-type DTT	0.0130623	0.0120349	0.0384531	0.0777867	0.432524
	C7S	0.0203372	0.0471103	0.130261	0.325138	0.799073	0.845926	0.920324	0.904621	0.909512	0.952246	0.95688	1.00656	0.997554				Q168E+DTT	0.0217153	0.0407984	0.0855451	0.12766	0.197412	0.20794	0.34218	0.470498	0.629265	0.73968	0.757693	0.812484	0.859395	0.920565	0.944959	0.896923	1.01551	0.97986	0.945709	0.96635	0.995246	1.02339				C7S DTT	0.0227887	0.0363075	0.0436462	0.140209	0.758594
	C7S	0.0203372	0.0455657	0.126915	0.342644	0.848243	0.927533	0.953018	0.928047	0.953791	0.914403	0.948385	1.00862	1.00245				D11N+DTT							0.0152471	0.0162986	0.0236593	0.0347003	0.0452156	0.111462	0.24816	0.759727	0.850683	0.943743	1.02366	1.02208	0.950578	0.929022	0.958991	0.976341				C7S DTT	0.0177675	0.0301275	0.0475087	0.131711	0.693318
	C190V	0.0302817	0.0373239	0.0387324	0.0348592	0.084507	0.0454225	0.0482394	0.065493	0.107042	0.221479	0.561268	0.945423	0.905986				D11N+DTT							0.0178759	0.0189274	0.022082	0.033123	0.0615142	0.11041	0.237645	0.805468	0.907992	0.864879	0.930599	0.97266	1.01945	0.979495	1.03943	1.01104				C190V DTT	0.0191196	0.0238404	0.0573587	0.115425	0.521893
	C190V	0.0316901	0.0232394	0.028169	0.0352113	0.0415493	0.0390845	0.0461268	0.0658451	0.10493	0.214085	0.575704	0.946831	1.09401				D11N+DTT							0.0141956	0.0152471	0.0136698	0.0247108	0.0657203	0.115668	0.256046	0.772871	0.910095	0.940589	0.961619	0.965825	1.00999	1.03575	1.04259	1.01262				C190V DTT	0.0167591	0.0179393	0.0450844	0.104331	0.627641
	Q168E	0.0422535	0.049602	0.0600122	0.120637	0.2921	0.619718	0.962645	0.955909	0.973056	0.958359	0.998163	0.997551	1.00919				Y171F+DTT							0.00275862	0.00551724	0.00413793	0.0151724	0.0468966	0.0482759	0.103448	0.384828	0.733793	0.835862	0.864828	0.903448	0.921379	0.955862	0.943448	0.982069
	Q168E	0.0379669	0.0489896	0.0606246	0.122474	0.279853	0.63319	0.95101	0.955909	0.961421	0.982854	1.00735	1.01225	0.990814				Y171F+DTT							0.00551724	0.00827586	0.00965517	0.0206897	0.00275862	0.0758621	0.0758621	0.33931	0.704828	0.791724	0.873103	0.90069	0.891034	0.910345	0.932414	0.958621
	D11N	0.0661499	0.0341085	0.027907	0.0599483	0.0165375	0.0320413	0.0372093	0.0868217	0.203618	0.560207	0.981912	1.01602	1.04083				Y171F+DTT							0.00551724	0.00827586	0.0110345	0.022069	0.0234483	0.0537931	0.106207	0.427586	0.718621	0.85931	0.881379	0.915862	0.881379	1.01655	0.958621	1.05931
	D11N	0.0599483	0.0113695	0.0237726	0.0144703	0.0299742	0.0299742	0.0878553	0.0837209	0.217054	0.547804	0.969509	0.988114	0.959173				E32Q+DTT									0.0129955		0.0169187	0.0473233	0.051982	0.11745	0.301594	0.513445	0.925868	0.920229	0.924888	0.943032	0.957254	1.04185
	Y171F	0.0724029	0.0566632	0.0629591	0.0545645	0.0703043	0.0996852	0.189927	0.247639	0.253935	0.339979	0.792235	1.0063	1.00839				E32Q+DTT									0.00735595		0.0255006	0.0365345	0.0627707	0.102002	0.261872	0.510993	0.878545	0.860891	0.915815	0.85991	1.04062	0.977605
	Y171F	0.0598111	0.0535152	0.0671563	0.0640084	0.069255	0.0807975	0.181532	0.247639	0.238195	0.332634	0.882476	1.02099	0.991605				E32Q+DTT									0.0156927		0.0183899	0.0448713	0.0686555	0.11794	0.284185	0.504863	0.83539	0.819207	0.856232	0.954802	0.917041	0.980548
	E32Q	0.0204724	0.0244094	0.032021	0.0338583	0.0391076	0.0430446	0.0564304	0.0506562	0.0527559	0.0779528	0.146457	0.744882	0.950656				E45Q+DTT									0.00732357		0.0139814	0.0213049	0.0272969	0.0406125	0.129161	0.304261	0.768975	0.916112	0.961385	1.01931	0.962716	1.00932
	E32Q	0.0217848	0.0225722	0.0343832	0.0338583	0.0404199	0.0406824	0.0553806	0.0574803	0.0622047	0.0721785	0.141207	0.816535	1.04934				E45Q+DTT									0.0113182		0.0206391	0.0272969	0.0339547	0.0472703	0.103196	0.229028	0.739015	0.944075	0.916112	1.00666	1.00666	1.00799
	E45Q	0.0307409	0.0141408	0.030126	0.0276668	0.023363	0.0313557	0.0276668	0.0442668	0.0534891	0.106978	0.0996004	0.564402	1.00092				E45Q+DTT									0.00466045		0.0292943	0.0259654	0.0426099	0.0559254	0.137816	0.26032	0.748336	0.871505	0.964048	0.94008	0.966711	0.98269
	E45Q	0.0282816	0.023363	0.0227482	0.0288964	0.0313557	0.0350446	0.036889	0.0590224	0.0510298	0.0590224	0.0971411	0.597602	0.999078
Mean percentage per condition																	Mean percentage per condition																										Mean percentage per condition
		8.43	8.98	9.22	9.52	9.85	10.02	10.29	10.54	10.74	10.9	11.11	11.41	11.8					7.15	7.3	7.56	7.75	7.86	8.01	8.2	8.46	8.58	8.67	8.7	8.83	9	9.33	9.57	9.79	10.1	10.32	10.54	10.75	10.92	11.12					8.35	8.72	9.07	9.37	9.73
	Wild-type	0.00528031	0.00674082	0.0074149	0.00865071	0.0169644	0.0131446	0.0177508	0.0244916	0.0313448	0.0626896	0.219751	0.999326	1				Q168E+DTT	0.0182057	0.0410178	0.0888353	0.127221	0.191709	0.205966	0.337793	0.460189	0.637577	0.748561	0.772329	0.797223	0.842007	0.865524	0.894296	0.934576	0.960095	0.919565	0.908056	0.941081	1.00013	1				Wild-type DTT	0.0105673	0.0152638	0.0333162	0.0818229	0.438468
	C7S	0.0203372	0.046338	0.128588	0.333891	0.823658	0.886729	0.936671	0.916334	0.931651	0.933325	0.952632	1.00759	1				D11N+DTT							0.0157729	0.0168244	0.0198037	0.0308447	0.0574834	0.112513	0.247284	0.779355	0.88959	0.916404	0.971959	0.986856	0.99334	0.981423	1.01367	1				C7S DTT	0.0202781	0.0332175	0.0455774	0.13596	0.725956
	C190V	0.0309859	0.0302817	0.0334507	0.0350352	0.0630282	0.0422535	0.0471831	0.065669	0.105986	0.217782	0.568486	0.946127	1				Y171F+DTT							0.0045977	0.00735632	0.00827586	0.0193103	0.0243678	0.0593103	0.0951724	0.383908	0.71908	0.828966	0.873103	0.906667	0.897931	0.96092	0.944828	1				C190V DTT	0.0179393	0.0208899	0.0512215	0.109878	0.574767
	Q168E	0.0401102	0.0492958	0.0603184	0.121555	0.285977	0.626454	0.956828	0.955909	0.967238	0.970606	1.00276	1.0049	1				E32Q+DTT									0.0120147		0.0202697	0.0429097	0.0611361	0.112464	0.28255	0.509767	0.879935	0.866776	0.898978	0.919248	0.971639	1
	D11N	0.0630491	0.022739	0.0258398	0.0372093	0.0232558	0.0310078	0.0625323	0.0852713	0.210336	0.554005	0.975711	1.00207	1				E45Q+DTT									0.00776742		0.0213049	0.0248557	0.0346205	0.0479361	0.123391	0.264536	0.752108	0.910564	0.947182	0.988682	0.978695	1
	Y171F	0.066107	0.0550892	0.0650577	0.0592865	0.0697796	0.0902413	0.185729	0.247639	0.246065	0.336306	0.837356	1.01364	1
	E32Q	0.0211286	0.0234908	0.0332021	0.0338583	0.0397638	0.0418635	0.0559055	0.0540682	0.0574803	0.0750656	0.143832	0.780709	1
	E45Q	0.0295112	0.0187519	0.0264371	0.0282816	0.0273594	0.0332001	0.0322779	0.0516446	0.0522595	0.0830003	0.0983707	0.581002	1
Standard deviation																	Standard deviation																										Standard deviation
		8.43	8.98	9.22	9.52	9.85	10.02	10.29	10.54	10.74	10.9	11.11	11.41	11.8					7.15	7.3	7.56	7.75	7.86	8.01	8.2	8.46	8.58	8.67	8.7	8.83	9	9.33	9.57	9.79	10.1	10.32	10.54	10.75	10.92	11.12					8.35	8.72	9.07	9.37	9.73
	Wild-type	0.00146051	0.00157286	0.00157286	0.00101112	0.000337041	0.000786428	0.000449388	0.00179755	0.00483092	0.0150545	0.000449388	0.0745	0.0792046				Q168E	0.00253912	0.00349581	0.00234198	0.00164144	0.00671787	0.00376101	0.00377378	0.00733418	0.0131707	0.0332321	0.011387	0.0108997	0.0492085	0.0435815	0.0474411	0.0273558	0.0416955	0.0445352	0.0437996	0.0310817	0.0392201	0.0299542				Wild-type DTT	0.00249505	0.00322888	0.00513686	0.0040361	0.00594408
	C7S	0	0.0007723	0.00167332	0.00875274	0.0245849	0.0408032	0.016347	0.0117132	0.0221393	0.0189214	0.00424765	0.00102973	0.00244562				D11N							0.0015478	0.0015478	0.00438486	0.00438486	0.00884296	0.00227155	0.00753796	0.0192285	0.0275244	0.0364562	0.0386887	0.0250644	0.0304831	0.0435936	0.0386855	0.016742				C7S DTT	0.00251062	0.00309	0.00193125	0.00424874	0.0326381
	C190V	0.000704225	0.00704225	0.00528169	0.000176056	0.0214789	0.00316901	0.00105634	0.000176056	0.00105634	0.00369718	0.00721831	0.000704225	0.0940141				Y171F							0.00130043	0.00130043	0.00297965	0.00297965	0.018031	0.0119186	0.0137008	0.0360443	0.0118296	0.0280196	0.00675721	0.00659894	0.0170425	0.043506	0.0107433	0.0430174				C190V DTT	0.00118022	0.00295055	0.00613714	0.00554703	0.0528738
	Q168E	0.00214329	0.000306185	0.000306185	0.000918555	0.0061237	0.00673607	0.00581751	0	0.00581751	0.0122474	0.00459277	0.00734844	0.00918555				E32Q									0.0034734		0.00374725	0.00461772	0.00690436	0.00740031	0.0162576	0.00360922	0.0369506	0.0414513	0.0304522	0.0422325	0.0514664	0.0296148
	D11N	0.00310078	0.0113695	0.00206718	0.022739	0.00671835	0.00103359	0.025323	0.00155039	0.00671835	0.00620155	0.00620155	0.0139535	0.0408269				E45Q									0.00273609		0.00626917	0.00256898	0.00626917	0.00626917	0.0147109	0.0308581	0.0125187	0.0298852	0.0219965	0.0347526	0.0198398	0.0122523
	Y171F	0.00629591	0.00157398	0.00209864	0.00472193	0.000524659	0.00944386	0.00419727	0	0.00786988	0.00367261	0.0451207	0.00734523	0.00839454
	E32Q	0.000656168	0.000918635	0.0011811	0	0.000656168	0.0011811	0.000524934	0.00341207	0.00472441	0.00288714	0.00262467	0.0358268	0.0493438
	E45Q	0.00122963	0.00461113	0.0036889	0.000614817	0.00399631	0.00184445	0.00461113	0.00737781	0.00122963	0.0239779	0.00122963	0.0166001	0.000922226
[truncated: 9 more columns]

[truncated: 7 more sheets: SuppFig.7, SuppFig.8, SuppFig.9, SuppFig.10, SuppFig.11, SuppFig.12, SuppFig.14]
